# Supplementary material for: Ce-Doped Three-Dimensional Ni/Fe LDH Composite as a Sulfur Host for Lithium–Sulfur Batteries
Source: Nanomaterials (Basel). 2023 Aug 3;13(15):2244. doi: 10.3390/nano13152244 (PMC10421372; doi:10.3390/nano13152244)
Supplement: Supplementary file 1 [file nanomaterials-13-02244-s001.zip]

Archive with 1 entries (1 files):
- nanomaterials-2504351-supplementary.pdf
